# Supplementary material for: NSUN2 Promotes Head and Neck Squamous Cell Carcinoma Progression by Targeting EMT-Related Gene LAMC2 in an m5C-YBX1-Dependent Manner
Source: Biomedicines. 2024 Nov 6;12(11):2533. doi: 10.3390/biomedicines12112533 (PMC11591655; doi:10.3390/biomedicines12112533)
Supplement: Supplementary file 1 [file biomedicines-12-02533-s001.zip]

Archive with 1 entries (1 files):
- biomedicines-3207002-supplementary.pdf
